# Supplementary material for: A novel natural killer-related signature to effectively predict prognosis in hepatocellular carcinoma
Source: BMC Med Genomics. 2023 Sep 6;16:211. doi: 10.1186/s12920-023-01638-0 (PMC10481539; doi:10.1186/s12920-023-01638-0)
Supplement: Supplementary file 1 — Additional file 1: Table S1. NK-related genes from MSigDB database. [file 12920_2023_1638_MOESM1_ESM.csv]

## Sheet: MSigDB
Additional file 1. Table S1 NK-related genes from MSigDB database
Description	genes
GOBP_NATURAL_KILLER_CELL_DIFFERENTIATION	RASGRP1	MERTK	KAT7	TUSC2	PGLYRP2	PGLYRP3	ZBTB1	ZNF683	HECTD1	GAS6	RABL3	IL15	IL15RA	NFIL3	PBX1	PIK3CD	AXL	PTPRC	PRDM1	SLAMF1	SP3	STAT5B	TYRO3	PGLYRP1	TOX
GOBP_NATURAL_KILLER_CELL_PROLIFERATION	IL23R	ELF4	EMP2	FCGR3A	PTPN22	HLA-E	IL12B	IL15	IL18	JAK2	LEP	IL23A	SLAMF1	STAT5B	TYK2
GOBP_NATURAL_KILLER_CELL_MEDIATED_IMMUNITY	KLRF2	MICA	KLRC4-KLRK1	RASGRP1	CD96	TUBB4B	CEBPG	CD226	LILRB1	CD160	CORO1A	LYST	SLAMF6	CLNK	SH2D1B	RNF19B	RAET1E	CRK	PIK3R6	AP1G1	UNC13D	TUBB	FCGR3A	KLRK1	PLEKHM2	CADM1	NCR3	GFER	GZMB	HLA-A	HLA-B	HLA-E	HLA-F	HLA-G	RAET1G	IL12A	IL12B	IL18	KIF5B	KIR2DL4	KIR3DL1	KLRB1	KLRC1	KLRC2	KLRC3	KLRD1	CLEC2A	CLEC12B	LAG3
GOBP_NATURAL_KILLER_CELL_ACTIVATION_INVOLVED_IN_IMMUNE_RESPONSE	KLRF2	CORO1A	PGLYRP2	PGLYRP3	AP1G1	UNC13D	FCGR3A	ZNF683	HLA-F	IFNE	IFNA1	IFNA2	IFNA4	IFNA5	IFNA6	IFNA7	IFNA8	IFNA10	IFNA13	IFNA14	IFNA16	IFNA17	IFNA21	IFNB1	IFNW1	IL12B	KLRC2	LAMP1	NKG7	CD244	IFNK	RAB27A	VAMP2	VAMP7	PGLYRP1
GOBP_NATURAL_KILLER_CELL_CYTOKINE_PRODUCTION	CD96	CD226	CD160	CLNK	HLA-E	HLA-F	HLA-G	RAET1G	KIR2DL4
GOBP_NATURAL_KILLER_CELL_MEDIATED_IMMUNE_RESPONSE_TO_TUMOR_CELL	CD226	CD160	IL12A	IL12B	NKG7	CRTAM	PVR	NECTIN2	CEACAM1	HAVCR2
GOBP_REGULATION_OF_NATURAL_KILLER_CELL_MEDIATED_IMMUNITY	MICA	KLRC4-KLRK1	RASGRP1	CD96	CD226	LILRB1	CD160	SLAMF6	CLNK	SH2D1B	RAET1E	CRK	PIK3R6	AP1G1	KLRK1	CADM1	NCR3	GFER	HLA-A	HLA-B	HLA-E	HLA-F	HLA-G	RAET1G	IL12A	IL12B	KIR2DL4	KLRB1	KLRC1	KLRC2	KLRC3	KLRD1	CLEC12B	LAG3	LAMP1	LEP	LGALS9	SH2D1A	ARRB2	SERPINB9	CRTAM	PVR	NECTIN2	IL21	SERPINB4	CEACAM1	STAT5B	VAV1	KLRC4
GOBP_NEGATIVE_REGULATION_OF_NATURAL_KILLER_CELL_MEDIATED_IMMUNITY	MICA	CD96	LILRB1	CRK	GFER	HLA-A	HLA-B	HLA-E	HLA-F	HLA-G	KIR2DL4	KLRC1	KLRD1	CLEC12B	LGALS9	ARRB2	SERPINB9	SERPINB4	CEACAM1	HAVCR2
GOBP_POSITIVE_REGULATION_OF_NATURAL_KILLER_CELL_MEDIATED_IMMUNITY	KLRC4-KLRK1	RASGRP1	CD226	CD160	SLAMF6	CLNK	SH2D1B	RAET1E	AP1G1	KLRK1	CADM1	NCR3	HLA-E	HLA-F	HLA-G	RAET1G	IL12A	IL12B	KIR2DL4	KLRC2	KLRC3	KLRD1	LAG3	LAMP1	SH2D1A	CRTAM	PVR	NECTIN2	IL21	STAT5B	VAV1	KLRC4
GOBP_REGULATION_OF_NATURAL_KILLER_CELL_MEDIATED_IMMUNE_RESPONSE_TO_TUMOR_CELL	CD226	CD160	IL12A	IL12B	CRTAM	PVR	NECTIN2	CEACAM1	HAVCR2
GOBP_POSITIVE_REGULATION_OF_NATURAL_KILLER_CELL_MEDIATED_IMMUNE_RESPONSE_TO_TUMOR_CELL	CD226	CD160	IL12A	IL12B	CRTAM	PVR	NECTIN2
GOBP_NATURAL_KILLER_CELL_ACTIVATION	KLRF2	MICA	KLRC4-KLRK1	RASGRP1	MERTK	PIBF1	KAT7	CORO1A	TUSC2	PGLYRP2	PGLYRP3	CLNK	TICAM1	IL23R	AP1G1	ELF4	UNC13D	EMP2	FCGR3A	FGR	ZBTB1	KLRK1	ZNF683	RHBDD3	HECTD1	NCR3	PTPN22	GAS6	GATA3	BLOC1S6	RABL3	HLA-E	HLA-F	IFNE	IFNA1	IFNA2	IFNA4	IFNA5	IFNA6	IFNA7	IFNA8	IFNA10	IFNA13	IFNA14	IFNA16	IFNA17	IFNA21	IFNB1	IFNW1
GOBP_REGULATION_OF_NATURAL_KILLER_CELL_ACTIVATION	MICA	RASGRP1	PIBF1	PGLYRP2	PGLYRP3	CLNK	TICAM1	IL23R	AP1G1	FCGR3A	FGR	ZBTB1	ZNF683	RHBDD3	PTPN22	GAS6	BLOC1S6	HLA-E	HLA-F	IL12A	IL12B	IL15	IL15RA	IL18	JAK2	KLRC1	KLRC2	KLRC3	KLRD1	BLOC1S3	LAMP1	LEP	IL23A	AXL	PRDM1	STAT5B	TYK2	TYROBP	HAVCR2	PGLYRP1	DCAF15	TOX
GOBP_NEGATIVE_REGULATION_OF_NATURAL_KILLER_CELL_ACTIVATION	MICA	PIBF1	PGLYRP2	PGLYRP3	CLNK	FGR	RHBDD3	HLA-F	HAVCR2	PGLYRP1
GOBP_POSITIVE_REGULATION_OF_NATURAL_KILLER_CELL_ACTIVATION	RASGRP1	TICAM1	IL23R	AP1G1	FCGR3A	ZBTB1	GAS6	BLOC1S6	HLA-E	HLA-F	IL12A	IL12B	IL15	IL15RA	IL18	JAK2	KLRC2	BLOC1S3	LAMP1	IL23A	AXL	STAT5B	TYK2	TYROBP	TOX
GOBP_REGULATION_OF_NATURAL_KILLER_CELL_PROLIFERATION	IL23R	FCGR3A	PTPN22	HLA-E	IL12B	IL15	IL18	JAK2	LEP	IL23A	STAT5B	TYK2
GOBP_POSITIVE_REGULATION_OF_NATURAL_KILLER_CELL_PROLIFERATION	IL23R	FCGR3A	HLA-E	IL12B	IL15	IL18	JAK2	IL23A	STAT5B	TYK2
GOBP_REGULATION_OF_NATURAL_KILLER_CELL_DIFFERENTIATION	RASGRP1	PGLYRP2	PGLYRP3	ZBTB1	ZNF683	GAS6	IL15	IL15RA	AXL	PRDM1	STAT5B	PGLYRP1	TOX
GOBP_POSITIVE_REGULATION_OF_NATURAL_KILLER_CELL_DIFFERENTIATION	RASGRP1	ZBTB1	GAS6	IL15	IL15RA	AXL	STAT5B	TOX
GOBP_NATURAL_KILLER_CELL_CHEMOTAXIS	KLRC4-KLRK1	KLRK1	PIK3CD	PIK3CG	CCL2	CCL3	CCL4	CCL5	CCL7	XCL1
GOBP_PROTECTION_FROM_NATURAL_KILLER_CELL_MEDIATED_CYTOTOXICITY	HLA-A	HLA-B	HLA-E	HLA-G	SERPINB9	SERPINB4
GOBP_NATURAL_KILLER_CELL_DEGRANULATION	KLRF2	CORO1A	AP1G1	UNC13D	FCGR3A	HLA-F	KLRC2	LAMP1	NKG7	RAB27A	VAMP2	VAMP7
GOBP_POSITIVE_REGULATION_OF_NATURAL_KILLER_CELL_MEDIATED_CYTOTOXICITY	KLRC4-KLRK1	RASGRP1	CD226	CD160	SLAMF6	RAET1E	AP1G1	KLRK1	CADM1	NCR3	HLA-E	HLA-F	IL12A	IL12B	KLRC2	KLRC3	KLRD1	LAG3	LAMP1	SH2D1A	CRTAM	PVR	NECTIN2	IL21	STAT5B	VAV1	KLRC4
GOBP_REGULATION_OF_NATURAL_KILLER_CELL_CHEMOTAXIS	KLRC4-KLRK1	KLRK1	CCL2	CCL3	CCL4	CCL5	CCL7	XCL1
GOBP_POSITIVE_REGULATION_OF_NATURAL_KILLER_CELL_CHEMOTAXIS	CCL3	CCL4	CCL5	CCL7	XCL1
GOMF_NATURAL_KILLER_CELL_LECTIN_LIKE_RECEPTOR_BINDING	MICA	RAET1E	CLEC2D	HLA-E	RAET1G	MICB	ULBP3	ULBP2	ULBP1
HP_ABNORMAL_NATURAL_KILLER_CELL_MORPHOLOGY	CD70	PGM3	FCGR3A	PIK3CD	AP3B1	DNMT3B	LYST	IL2RG	TOM1	GATA2	KNSTRN	MCM4	RIPK1	JAK3	MCM10	RAG2	NLRC4	SP110	SYK	RAG1
HP_ABNORMAL_NATURAL_KILLER_CELL_PHYSIOLOGY	STX11	STXBP2	PIK3CD	FCGR3A	AP3B1	WIPF1	UNC13D	PRF1	PRKCD	IL2RG	LCP2	NLRC4	XIAP	SH2D1A	IKBKG
HP_REDUCED_NATURAL_KILLER_CELL_COUNT	CD70	PGM3	FCGR3A	PIK3CD	AP3B1	DNMT3B	IL2RG	TOM1	KNSTRN	MCM4	RIPK1	MCM10	NLRC4	SYK
CURSONS_NATURAL_KILLER_CELLS	CD160	CD244	CTSW	FASLG	GZMA	GZMB	GZMH	IL18RAP	IL2RB	KIR2DL4	KLRB1	KLRC3	KLRD1	KLRF1	KLRK1	NCR1	NKG7	PRF1	XCL1	XCL2
KEGG_NATURAL_KILLER_CELL_MEDIATED_CYTOTOXICITY	ZAP70	TNFSF10	ITGAL	PPP3R2	PPP3CC	PPP3R1	FCER1G	SH2D1B	HLA-G	BRAF	VAV1	SHC4	PRF1	VAV2	NRAS	CHP2	ITGB2	GZMB	NFAT5	FCGR3B	RAET1E	ULBP3	FCGR3A	CSF2	PIK3R5	NCR1	HCST	NCR2	NFATC4	NFATC3	KRAS	SHC3	CD247	RAET1L	HLA-E	PAK1	LCP2	KLRK1	PLCG1	PLCG2	PTK2B	NFATC2	NFATC1	LCK	SOS2	PTPN11	KLRC3	RAF1	PRKCB
[truncated: 88 more columns]
