# Supplementary material for: A novel natural killer-related signature to effectively predict prognosis in hepatocellular carcinoma
Source: BMC Med Genomics. 2023 Sep 6;16:211. doi: 10.1186/s12920-023-01638-0 (PMC10481539; doi:10.1186/s12920-023-01638-0)
Supplement: Supplementary file 2 — Additional file 2: Table S2. NK-related genes from ImmPort Portal website. [file 12920_2023_1638_MOESM2_ESM.csv]

## Sheet: ImmPort
Additional file 2. Table S2 NK-related genes from ImmPort Portal website
ID	Symbol	Synonyms	Chromosome
3105	HLA-A	HLAA	6
3106	HLA-B	AS, B-4901, HLAB	6
3107	HLA-C	D6S204, HLA-JY3, HLAC, HLC-C, MHC, PSORS1	6
3133	HLA-E	HLA-6.2, QA1	6
3135	HLA-G	MHC-G	6
3811	KIR3DL1	CD158E1, KIR, KIR3DL1/S1, NKAT-3, NKAT3, NKB1, NKB1B	19
3812	KIR3DL2	3DL2, CD158K, KIR-3DL2, NKAT-4, NKAT4, NKAT4B, p140	19
3802	KIR2DL1	CD158A, KIR-K64, KIR221, KIR2DL3, NKAT, NKAT-1, NKAT1, p58.1	19
3803	KIR2DL2	CD158B1, CD158b, NKAT-6, NKAT6, p58.2	19
3804	KIR2DL3	CD158B2, CD158b, GL183, KIR-023GB, KIR-K7b, KIR-K7c, KIR2DL, KIR2DS5, KIRCL23, NKAT, NKAT2, NKAT2A, NKAT2B, p58	19
3805	KIR2DL4	CD158D, G9P, KIR-103AS, KIR-2DL4, KIR103, KIR103AS	19
57292	KIR2DL5A	CD158F, KIR2DL5, KIR2DL5.1, KIR2DL5.3	19
3821	KLRC1	CD159A, NKG2, NKG2A	12
3822	KLRC2	CD159c, NKG2-C, NKG2C	12
3823	KLRC3	NKG2-E, NKG2E	12
3824	KLRD1	CD94	12
5777	PTPN6	HCP, HCPH, HPTP1C, PTP-1C, SH-PTP1, SHP-1, SHP-1L, SHP1	12
5781	PTPN11	BPTP3, CFC, JMML, METCDS, NS1, PTP-1D, PTP2C, SH-PTP2, SH-PTP3, SHP2	12
3383	ICAM1	BB2, CD54, P3.58	19
3384	ICAM2	CD102	17
3683	ITGAL	CD11A, LFA-1, LFA1A	16
3689	ITGB2	CD18, LAD, LCAMB, LFA-1, MAC-1, MF17, MFI7	21
2185	PTK2B	CADTK, CAKB, FADK2, FAK2, PKB, PTK, PYK2, RAFTK	8
10451	VAV3	-	1
7409	VAV1	VAV	19
7410	VAV2	VAV-2	9
5879	RAC1	MIG5, MRD48, Rac-1, TC-25, p21-Rac1	7
5880	RAC2	EN-7, Gx, HSPC022, p21-Rac2	22
5881	RAC3	-	17
5058	PAK1	IDDMSSD, PAKalpha, alpha-PAK, p65-PAK	11
5604	MAP2K1	CFC3, MAPKK1, MEK1, MKK1, PRKMK1	15
5605	MAP2K2	CFC4, MAPKK2, MEK2, MKK2, PRKMK2	19
5594	MAPK1	ERK, ERK-2, ERK2, ERT1, MAPK2, P42MAPK, PRKM1, PRKM2, p38, p40, p41, p41mapk, p42-MAPK	22
5595	MAPK3	ERK-1, ERK1, ERT2, HS44KDAP, HUMKER1A, P44ERK1, P44MAPK, PRKM3, p44-ERK1, p44-MAPK	16
7124	TNF	DIF, TNF-alpha, TNFA, TNFSF2, TNLG1F	6
1437	CSF2	CSF, GMCSF	5
3458	IFNG	IFG, IFI	12
3806	KIR2DS1	CD158H, CD158a, p50.1	19
3808	KIR2DS3	NKAT7	19
3809	KIR2DS4	CD158I, KIR-2DS4, KIR1D, KIR412, KKA3, NKAT-8, NKAT8	19
3810	KIR2DS5	CD158G, NKAT9	19
9436	NCR2	CD336, LY95, NK-p44, NKP44, dJ149M18.1	6
7305	TYROBP	DAP12, KARAP, PLOSL, PLOSL1	19
3932	LCK	IMD22, LSK, YT16, p56lck, pp58lck	1
2214	FCGR3A	CD16, CD16A, FCG3, FCGR3, FCGRIII, FCR-10, FCRIII, FCRIIIA, IGFR3, IMD20	1
2215	FCGR3B	CD16, CD16A, CD16b, FCG3, FCGR3, FCGR3A, FCR-10, FCRIII, FCRIIIb	1
9437	NCR1	CD335, LY94, NK-p46, NKP46	19
259197	NCR3	1C7, CD337, LY117, MALS, NKp30	6
2207	FCER1G	FCRG	1
919	CD247	CD3-ZETA, CD3H, CD3Q, CD3Z, IMD25, T3Z, TCRZ	1
7535	ZAP70	ADMIO2, IMD48, SRK, STCD, STD, TZK, ZAP-70	2
6850	SYK	p72-Syk	9
3937	LCP2	SLP-76, SLP76	5
27040	LAT	IMD52, LAT1, pp36	16
5335	PLCG1	NCKAP3, PLC-II, PLC1, PLC148, PLCgamma1	20
5336	PLCG2	APLAID, FCAS3, PLC-IV, PLC-gamma-2	16
6452	SH3BP2	3BP-2, 3BP2, CRBM, CRPM, RES4-23	4
5290	PIK3CA	CLAPO, CLOVE, CWS5, MCAP, MCM, MCMTC, PI3K, PI3K-alpha, p110-alpha	3
5291	PIK3CB	P110BETA, PI3K, PI3KBETA, PIK3C1	3
5293	PIK3CD	APDS, IMD14, P110DELTA, PI3K, p110D	1
5294	PIK3CG	PI3CG, PI3K, PI3Kgamma, PIK3, p110gamma, p120-PI3K	7
23533	PIK3R5	F730038I15Rik, FOAP-2, P101-PI3K, p101	17
5295	PIK3R1	AGM7, GRB1, IMD36, p85, p85-ALPHA	5
5296	PIK3R2	MPPH, MPPH1, P85B, p85, p85-BETA	19
8503	PIK3R3	p55, p55-GAMMA, p55PIK	1
2534	FYN	SLK, SYN, p59-FYN	6
25759	SHC2	SCK, SHCB, SLI	19
399694	SHC4	RaLP, SHCD	15
53358	SHC3	N-Shc, NSHC, RAI, SHCC	9
6464	SHC1	SHC, SHCA	1
2885	GRB2	ASH, EGFRBP-GRB2, Grb3-3, MST084, MSTP084, NCKAP2	17
6654	SOS1	GF1, GGF1, GINGF, HGF, NS4, SOS-1	2
6655	SOS2	NS9, SOS-2	14
3265	HRAS	C-BAS/HAS, C-H-RAS, C-HA-RAS1, CTLO, H-RASIDX, HAMSV, HRAS1, RASH1, p21ras	11
3845	KRAS	'C-K-RAS, C-K-RAS, CFC2, K-RAS2A, K-RAS2B, K-RAS4A, K-RAS4B, K-Ras, K-Ras 2, KI-RAS, KRAS1, KRAS2, NS, NS3, OES, RALD, RASK2, c-Ki-ras, c-Ki-ras2	12
4893	NRAS	ALPS4, CMNS, N-ras, NCMS, NRAS1, NS6	1
369	ARAF	A-RAF, ARAF1, PKS2, RAFA1	X
673	BRAF	B-RAF1, B-raf, BRAF1, NS7, RAFB1	7
5894	RAF1	CMD1NN, CRAF, NS5, Raf-1, c-Raf	3
100507436	MICA	MIC-A, PERB11.1	6
4277	MICB	PERB11.2	6
79465	ULBP3	N2DL-3, NKG2DL3, RAET1N	6
80328	ULBP2	ALCAN-alpha, N2DL2, NKG2DL2, RAET1H, RAET1L	6
80329	ULBP1	N2DL-1, NKG2DL1, RAET1I	6
22914	KLRK1	CD314, D12S2489E, KLR, NKG2-D, NKG2D	12
10870	HCST	DAP10, KAP10, PIK3AP	19
962	CD48	BCM1, BLAST, BLAST1, MEM-102, SLAMF2, hCD48, mCD48	1
51744	CD244	2B4, NAIL, NKR2B4, Nmrk, SLAMF4	1
5530	PPP3CA	ACCIID, CALN, CALNA, CALNA1, CCN1, CNA1, IECEE, IECEE1, PPP2B	4
5532	PPP3CB	CALNA2, CALNB, CNA2, PP2Bbeta	10
5533	PPP3CC	CALNA3, CNA3, PP2Bgamma	8
11261	CHP1	CHP, SLC9A1BP, SPAX9, Sid470p, p22, p24	15
5534	PPP3R1	CALNB1, CNB, CNB1	2
5535	PPP3R2	PPP3RL	9
63928	CHP2	-	16
10725	NFAT5	NF-AT5, NFATL1, NFATZ, OREBP, TONEBP	16
4772	NFATC1	NF-ATC, NF-ATc1.2, NFAT2, NFATc	18
4773	NFATC2	NFAT1, NFATP	20
4775	NFATC3	NF-AT4c, NFAT4, NFATX	16
4776	NFATC4	NF-AT3, NF-ATC4, NFAT3	14
5578	PRKCA	AAG6, PKC-alpha, PKCA, PKCI+/-, PKCalpha, PRKACA	17
5579	PRKCB	PKC-beta, PKCB, PKCI(2), PKCbeta, PRKCB1, PRKCB2	16
5582	PRKCG	PKC-gamma, PKCC, PKCG, PKCI(3), PKCgamma, SCA14	19
117157	SH2D1B	EAT2	1
4068	SH2D1A	DSHP, EBVS, IMD5, LYP, MTCP1, SAP, SAP/SH2D1A, XLP, XLPD, XLPD1	X
3459	IFNGR1	CD119, IFNGR, IMD27A, IMD27B	6
3460	IFNGR2	AF-1, IFGR2, IFNGT1, IMD28	21
3439	IFNA1	IFL, IFN, IFN-ALPHA, IFN-alphaD, IFNA13, IFNA@, leIF D	9
3440	IFNA2	IFN-alpha-2, IFN-alphaA, IFNA, IFNA2B, leIF A	9
3441	IFNA4	IFN-alpha4a, INFA4	9
3442	IFNA5	IFN-alpha-5, IFN-alphaG, INA5, INFA5, leIF G	9
3443	IFNA6	IFN-alphaK	9
3444	IFNA7	IFN-alphaJ, IFNA-J	9
3445	IFNA8	IFN-alphaB	9
3446	IFNA10	IFN-alphaC	9
3447	IFNA13	-	9
3448	IFNA14	IFN-alphaH, LEIF2H	9
3449	IFNA16	IFN-alpha-16, IFN-alphaO	9
3451	IFNA17	IFN-alphaI, IFNA, INFA, LEIF2C1	9
3452	IFNA21	IFN-alphaI, LeIF F, leIF-F	9
3456	IFNB1	IFB, IFF, IFN-beta, IFNB	9
3454	IFNAR1	AVP, IFN-alpha-REC, IFNAR, IFNBR, IFRC	21
3455	IFNAR2	IFN-R, IFN-alpha-REC, IFNABR, IFNARB, IMD45	21
8743	TNFSF10	APO2L, Apo-2L, CD253, TL2, TNLG6A, TRAIL	3
8793	TNFRSF10D	CD264, DCR2, TRAIL-R4, TRAILR4, TRUNDD	8
8794	TNFRSF10C	CD263, DCR1, DCR1-TNFR, LIT, TRAIL-R3, TRAILR3, TRID	8
8795	TNFRSF10B	CD262, DR5, KILLER, KILLER/DR5, TRAIL-R2, TRAILR2, TRICK2, TRICK2A, TRICK2B, TRICKB, ZTNFR9	8
8797	TNFRSF10A	APO2, CD261, DR4, TRAILR-1, TRAILR1	8
356	FASLG	ALPS1B, APT1LG1, APTL, CD178, CD95-L, CD95L, FASL, TNFSF6, TNLG1A	1
355	FAS	ALPS1A, APO-1, APT1, CD95, FAS1, FASTM, TNFRSF6	10
3002	GZMB	C11, CCPI, CGL-1, CGL1, CSP-B, CSPB, CTLA1, CTSGL1, HLP, SECT	14
5551	PRF1	HPLH2, P1, PFP	10
836	CASP3	CPP32, CPP32B, SCA-1	4
637	BID	FP497	22
