# Supplementary material for: A novel natural killer-related signature to effectively predict prognosis in hepatocellular carcinoma
Source: BMC Med Genomics. 2023 Sep 6;16:211. doi: 10.1186/s12920-023-01638-0 (PMC10481539; doi:10.1186/s12920-023-01638-0)
Supplement: Supplementary file 3 — Additional file 3: Table S3. Univariate COX regression results and AUC. [file 12920_2023_1638_MOESM3_ESM.csv]

## Sheet: Unicox_result
Additional file 3. Table S3 Univariate COX regression results and AUC
GENE	HR	HR [95% CI for HR]	CI_L	CI_U	P	AUC
MAP2K2	1.451	1.451 [1.057–1.992]	1.057	1.992	0.0212878	0.57
MAPK3	1.466	1.466 [1.023–2.100]	1.023	2.100	0.0369471	0.592
HRAS	1.401	1.401 [1.112–1.767]	1.112	1.767	0.00430601	0.582
TYRO3	1.229	1.229 [1.059–1.425]	1.059	1.425	0.00646678	0.639
RAET1E	7.440	7.440 [1.829–30.259]	1.829	30.259	0.00505136	0.556
TUBB	1.388	1.388 [1.103–1.748]	1.103	1.748	0.00526169	0.606
IL12A	2.237	2.237 [1.371–3.650]	1.371	3.650	0.00126606	0.588
DNMT3B	1.429	1.429 [1.068–1.912]	1.068	1.912	0.016413	0.59
KNSTRN	1.533	1.533 [1.146–2.050]	1.146	2.050	0.00397496	0.61
MCM4	1.490	1.490 [1.213–1.830]	1.213	1.830	0.000141199	0.639
MCM10	1.852	1.852 [1.489–2.304]	1.489	2.304	3.14742e-08	0.678
PRKCD	1.620	1.620 [1.278–2.053]	1.278	2.053	6.65119e-05	0.635
KLRD1	0.404	0.404 [0.172–0.950]	0.172	0.950	0.0376732	0.605
PTK2B	0.699	0.699 [0.523–0.936]	0.523	0.936	0.0160679	0.606
FCER1G	1.204	1.204 [1.027–1.412]	1.027	1.412	0.0218051	0.55
CD247	0.712	0.712 [0.539–0.939]	0.539	0.939	0.0161527	0.582
PIK3R1	0.703	0.703 [0.587–0.843]	0.587	0.843	0.000145787	0.62
FYN	0.556	0.556 [0.425–0.727]	0.425	0.727	1.77863e-05	0.652
CHP1	0.588	0.588 [0.451–0.766]	0.451	0.766	8.79352e-05	0.623
SH2D1B	0.407	0.407 [0.173–0.956]	0.173	0.956	0.0390916	0.579
SH2D1A	0.719	0.719 [0.536–0.964]	0.536	0.964	0.0273391	0.594
IFNAR1	0.519	0.519 [0.347–0.776]	0.347	0.776	0.00139599	0.587
FAS	0.703	0.703 [0.568–0.870]	0.568	0.870	0.00119734	0.611
PRF1	0.795	0.795 [0.653–0.968]	0.653	0.968	0.0226774	0.587
PGLYRP2	0.903	0.903 [0.832–0.979]	0.832	0.979	0.013044	0.596
CD96	0.744	0.744 [0.565–0.978]	0.565	0.978	0.0341237	0.573
CD226	0.343	0.343 [0.150–0.788]	0.150	0.788	0.011633	0.622
SLAMF6	0.700	0.700 [0.544–0.901]	0.544	0.901	0.00561307	0.606
KLRB1	0.728	0.728 [0.600–0.883]	0.600	0.883	0.00126457	0.615
VAMP2	0.602	0.602 [0.443–0.818]	0.443	0.818	0.00120791	0.617
IL18R1	0.785	0.785 [0.623–0.990]	0.623	0.990	0.0405521	0.582
RAG1	0.450	0.450 [0.208–0.974]	0.208	0.974	0.0427429	0.537
GZMA	0.819	0.819 [0.699–0.960]	0.699	0.960	0.0135262	0.595
GZMH	0.761	0.761 [0.627–0.923]	0.627	0.923	0.00556338	0.598
IL18RAP	0.392	0.392 [0.243–0.633]	0.243	0.633	0.000131266	0.646
